# Supplementary material for: Effects of propofol on the inflammatory response during robot-assisted laparoscopic radical prostatectomy: a prospective randomized controlled study
Source: Sci Rep. 2019 Mar 27;9:5242. doi: 10.1038/s41598-019-41708-x (PMC6437140; doi:10.1038/s41598-019-41708-x)
Supplement: Supplementary file 2 — Study Data [file 41598_2019_41708_MOESM2_ESM.xlsx]

## Sheet: Sheet1
Group	StudyNo	Age	Height	Height_2	Weight	BMI	HTN	DM	ARB	Diuretics	AnesTime	OP_Time	Pneumoperitoneum	Fluid	Bleeding	UrineOutput	Ephedrine	RemiVolume	RemiTime	HR	MAP	Fluid	Urine	Bleeding	Ephedrine	IL-6	TNF-a	NO	CRP	HR	MAP	Fluid	Urine	Bleeding	Ephedrine	IL-6	TNF-a	NO	CRP	HR	MAP	Fluid	Urine	Bleeding	Ephedrine	IL_6	TNF-a	NO	CRP
0	P1	68	161	1.61	64	24.6904	0	0	0	0	235	185	145	1800	20	100	6	77.3	227	54	64	400	0	0	0	0.24	0.63	77.29	0.58	62	80	700	50	0	0	0.52	0.93	76.98	0.55	65	89	50	0	0	0	4.29	0.89	72.09	0.26
0	P2	63	168	1.68	64	22.6757	0	0	0	0	220	175	120	1050	200	300	0	90.3	190	63	93	300	0	0	0	0.51	1.25	45.54	0.54	53	103	650	120	200	0	1.94	0.93	41.37	4.59	56	88	50	200	200	0	3.22	1.44	46.72	13.7
0	P3	57	168	1.68	75	26.5731	0	1	0	0	255	185	160	1800	500	650	0	89.7	240	76	73	50	0	0	0	0.66	0.89	52.3	8.46	60	85	1100	100	450	0	2	1	49.59	0.44	60	79	450	250	50	0	5.78	1.45	51.33	0.44
0	P4	54	167	1.67	77	27.6095	1	1	0	0	225	170	137	2000	350	720	0	105	216	55	80	500	0	0	0	0.36	0.74	75.78	0.46	54	80	1250	355	300	0	0.68	0.76	76.77	0.28	52	81	1800	605	300	0	5.26	0.98	71.29	0.27
0	P5	65	174	1.74	72	23.7812	0	0	0	0	305	205	160	2650	100	280	8	68.2	246	86	80	250	0	0	0	0.3	1.02	21.09	0.25	94	71	1450	80	100	0	0.79	1.41	24.37	1.63	68	68	1100	50	0	0	2.34	1.49	19.51	0.89
0	P6	62	172	1.72	81	27.3797	0	1	0	0	310	235	195	2600	800	550	0	104	296	55	82	300	0	0	0	2.58	1.4	41.44	1.73	50	76	850	0	100	0	3.05	1.74	41.59	0.22	53	85	1150	300	700	0	9.98	1.66	39.3	0.24
0	P7	58	176	1.76	71	22.921	1	0	0	0	330	260	230	2850	350	900	6	142	310	57	86	300	0	0	6	0.26	0.51	38.8	0.25	61	97	1600	0	0	0	2.35	0.52	30.05	0.58	65	89	2600	700	250	0	11.36	0.69	27.28	0.63
0	P8	60	166	1.66	76	27.5802	1	0	1	1	220	110	120	1950	500	500	0	81.3	205	49	84	650	0	0	0	0.51	1.47	134.62	0.58	55	84	700	240	500	0	0.74	2.08	113.63	0.25	56	60	400	260	0	0	1.74	1.99	102.51	0.26
0	P9	66	168	1.68	77	27.2817	1	0	0	0	240	185	130	1800	500	350	0	84	225	70	92	600	0	0	0	0.44	0.74	37.13	0.26	53	82	600	0	400	0	0.64	1.18	33.35	2.11	52	85	300	0	100	0	1.73	1.17	32.15	2.14
0	P10	58	175	1.75	84	27.4286	1	1	1	0	270	215	158	2450	400	900	0	84.3	256	70	96	400	0	0	0	5.4	0.89	34.11	2.06	83	79	900	200	200	0	4.84	1.02	29.13	0.62	69	76	500	0	200	0	9.42	1.11	31.35	0.46
0	P11	64	167	1.67	70	25.0995	0	0	0	0	245	190	130	1100	520	700	4	91.1	220	50	88	200	0	0	0	0.31	0.74	27.63	0.31	51	81	700	160	0	4	0.8	0.98	25.59	0.37	54	78	150	540	0	0
0	P12	74	172	1.72	73	24.6755	1	0	1	0	245	180	135	1850	50	400	0	55.5	224	51	60	400	0	0	0	0.58	1.08	48.75	0.42	52	72	1050	0	10	0	1.98	1.37	45.29	0.33	52	67	250	400	40	0	3.3	1.09	47.03	0.29
0	P13	57	163	1.63	68	25.5937	0	1	0	0	290	220	185	1600	250	150	0	86.1	266	49	62	550	0	0	0	0.47	0.79	68.67	0.29	49	84	650	90	100	0	1.01	1.03	64.96	0.27	46	74	850	60	250	0	5.79	1.48	65.67	0.39
0	P14	51	170	1.7	69	23.8754	0	0	0	0	225	175	140	1700	320	80	0	68.4	213	68	55	400	0	0	0	0.29	0.48	77.69	0.35	59	79	1000	50	20	0	1.18	0.98	72.12	0.35	60	75	1500	80	300	0	6.01	1	67.74	0.32
0	P15	56	175	1.75	71	23.1837	1	1	0	0	240	170	140	1900	550	600	0	84.5	211	68	77	350	0	0	0	0.37	0.52	32.37	0.33	64	82	550	0	0	0	0.81	0.84	35.81	0.34	71	81	900	600	500	0	2.53	1.16	33.73	1.36
0	P16	70	152	1.52	59	25.5367	1	0	1	0	220	155	125	1400	50	252	0	75	204	50	95	250	0	0	0	0.79	0.99	92.77	2.47	60	121	750	240	50	0	1.29	1.44	86.88	2.79	58	104	150	12	0	0	2.08	1.73	82.33	0.31
0	P17	63	157	1.57	60	24.3418	0	0	0	0	245	175	145	1900	300	650	16	74.8	227	63	88	800	0	0	16	0.6	1.47	61.35	0.44	55	74	600	200	100	0	1.12	1.45	60.02	0.46	58	57	550	200	200	0	3.24	1.62	58.47	0.91
0	P18	54	170	1.7	75	25.9516	0	0	0	0	270	220	160	2050	600	450	0	99.2	248	51	67	700	0	0	0	0.24	1.01	68.36	0.87	50	104	700	230	500	0	1.38	1.48	64.84	0.75	49	93	550	220	100	0	6.34	1.45	58.28	2.04
0	P19	67	172	1.72	65	21.9713	1	0	1	0	205	165	135	1400	50	300	0	57.9	196	61	70	400	0	0	0	0.44	1	105.49	2.23	60	78	650	0	50	0	0.98	1.23	93.69	1.99	58	70	150	300	0	0	1.43	1.44	94.58	1.8
0	P20	66	167	1.67	61	21.8724	0	0	0	0	210	145	115	1250	50	400	0	56.7	191	63	72	450	0	0	0	0.7	1.67	31.7	1.87	65	76	500	0	50	0	2.7	2.09	29.48	1.78	57	81	200	200	0	0	4.86	2.58	30.24	0.35
0	P21	61	162	1.62	60	22.8624	1	0	1	1	200	152	116	1600	100	120	0	48.7	190	63	61	400	0	0	0	0.41	21.09	92.7	0.34	60	76	1100	0	0	0	0.8	21.64	81.19	0.36	55	65	100	100	120	0	1.63	21.85	79.47	0.85
0	P22	59	170	1.7	72	24.9135	0	0	0	0	260	215	155	2200	600	475	0	109	244	56	77	400	0	0	0	0.35	0.9	78.4	0.82	58	98	900	65	400	0	1.31	1.05	71.56	0.68	62	89	600	150	200	0	6.05	1.06	70.3	0.29
0	P23	63	167	1.67	62	22.231	0	0	0	0	245	190	156	2550	500	600	16	73.3	240	70	90	400	0	0	0	0.64	1.59	42.03	0.27	77	87	1200	70	200	16	1.6	1.72	39.71	0.28	77	75	750	307	300	0	3.43	1.48	36.13	0.86
0	P24	62	163	1.63	62	23.3355	0	0	0	0	205	165	125	1450	80	230	0	47.3	186	50	65	400	0	0	0	1.03	0.82	18.8	0.85	46	79	700	0	80	0	1.89	1.15	15.73	0.8	49	78	250	200	0	0	3.22	1.11	19.45	0.25
0	P25	65	173	1.73	70	23.3887	1	0	0	0	255	220	170	2150	500	350	12	60.7	236	65	89	200	0	0	6	0.36	2.06	27.06	0.25	48	82	1100	100	50	0	1.52	3.4	25.62	0.25	51	52	850	350	400	6	7.19	3.41	22.94	0.85
1	D1	60	165	1.65	74	27.1809	1	1	0	0	245	190	170	1950	350	100	16			57	77	300	0	0	8	0.59	1.26	30.35	0.8	48	70	400	20	0	0	1.45	1.43	29.93	0.78	48	67	1000	0	350	8	4.59	1.4	27.72	0.82
1	D2	69	153	1.53	58	24.7768	1	0	1	0	245	185	160	1400	50	410	8	47.9	217	58	66	400	0	0	8	0.75	1.12	34.51	0.68	62	111	600	50	0	0	5.03	1.41	37.11	0.7	52	98	1200	150	0	0	11.2	1.15	32.51	1.22
1	D3	61	167	1.67	68	24.3824	1	0	0	0	250	190	130	1400	200		8	69	227	74	64	400	0	0	0	2.4	0.59	67.77	1.32	69	100	600	0	200	8	3.58	0.97	73	1.45	65	75	100	0	0	0	10.32	1.28	66.4	0.04
1	D4	62	164	1.64	62	23.0518	0	0	0	0	300	245	205	2900	450	650	12	85	295	68	63	250	0	0	0	0.39	1.02	39.86	0.05	72	75	950	80	50	4	2.36	1.36	38.37	0.03	89	79	1600	300	400	8	16.39	1.49	35.08	1.26
1	D5	59	169	1.69	69	24.1588	1	0	0	0	270	210	165	2200	300	160	0	60	255	98	85	300	0	0	0	1.63	1.62	82.26	1.23	66	75	1100	0	50	0	2.36	2	74.62	0.92	67	68	600	150	300	0	9.53	1.86	69.92	0.14
1	D6	71	165	1.65	65	23.8751	1	0	1	0	240	175	128	2300	150	150	26	34.3	205	88	74	900	0	0	8	1.28	1.39	78.89	0.13	74	75	1200	0	0	0	3.47	1.3	82.66	0.12	72	61	2000	0	150	12	8.42	1.43	75.56	0.37
1	D7	70	169	1.69	70	24.5089	0	0	0	0	240	175	130	1600	50	300	20	32	218	65	76	450	0	0	20	3.09	1.2	17.86	0.35	70	70	750	280	30	0	3.79	0.97	22.24	0.43	73	65	150	20	20	0	7.51	1.07	22.24	1.54
1	D8	60	174	1.74	81	26.7539	0	0	0	0	345	285	200	2550	600	780	0	146	340	65	68	350	0	0	0	1.05	1.06	36.13	1.63	68	100	1050	0	0	0	7.61	0.98	40.14	1.64	77	81	950	350	600	0	15.98	1.3	37.68	0.29
1	D9	56	177	1.77	79	25.2163	0	0	0	0	235	174	113	1800	300	800	8	61.2	212	56	67	500	0	0	0	0.77	0.6	52.34	0.32	67	86	800	80	250	8	2.41	1.05	46.17	0.29	63	78	250	10	0	0	4.7	1.15	43.29	1.04
1	D10	62	174	1.74	77	25.4327	1	0	1	0	255	175	135	100	100	110	16			87	60	500	0	0	6	0.81	1.57	121.09	1.11	82	75	700	0	50	6	2.56	1.42	118.5	1.07	89	68	300	100	50	4	5.44	1.41	110.7	0.12
1	D11	65	168	1.68	83	29.4076	0	0	0	0	265	215	170	1850	400	260	0	67	255	68	73	300	0	0	0	0.32	0.77	31.85	0.13	76	90	600	50	300	0	1.75	1.12	30.54	0.12	72	66	700	200	100	0	10.41	1.56	33.5	0.1
1	D12	57	162	1.62	72	27.4348	1	0	0	0	210	160	120	1900	50	300	12	45	190	61	84	300	0	0	0	0.57	1.11	66.62	0.08	57	76	1500	200	50	12	4.02	2.77	60.86	0.06	56	72	1700	0	0	0	6.66	2.44	61.2	1.18
1	D13	59	169	1.69	64	22.4082	0	0	0	0	265	215	171	2150	600	400	0	60.9	240	60	62	450	0	0	0	0.76	0.61	54.03	1.2	58	90	700	0	500	0	8.61	0.57	51.9	1.17	64	92	850	300	100	0	14.3	0.49	49.99	0.17
1	D14	69	165	1.65	66	24.2424	1	0	1	1	225	140	120	1350	10	30	8	38.4	212	49	82	300	0	0	0	0.54	0.78	27.31	0.16	48	76	750	0	10	0	1.24	1.32	32.07	0.15	52	78	350	30	0	0	3.44	1.21	30.44	0.33
1	D15	57	181	1.81	78	23.8088	0	0	0	0	204	155	133	1700	400	300	0	78	204	62	60	200	0	0	0	0.4	1.01	46.46	0.34	63	70	850	0	300	0	1.93	0.88	47.46	2.95	61	71	400	300	100	0	5.94	1.01	48.37	2.03
1	D16	61	169	1.69	75	26.2596	1	0	0	0	205	160	120	1200	100	80	16	33	205	58	70	200	0	0	0	1.03	1.05	36.16	0.64	64	71	450	40	50	4	4.14	0.81	35.18	0.2	62	64	50	10	0	4	9.41	0.8	34.04	0.19
1	D17	70	165	1.65	62	22.7732	1	0	1	0	230	170	143	1750	400	400	8	40	220	56	83	450	0	0	8	1.11	2.73	64.1	0.17	52	81	650	50	50	0	1.88	2.91	57.33	1.66	52	68	450	120	350	0	4.83	3.69	54.81	1.8
1	D18	66	166	1.66	75	27.2173	1	0	1	1	210	175	130	1700	120	200	0	62.9	210	88	64	500	0	0	0	0.96	1.28	52.56	1.81	87	93	650	0	20	0	1.77	1.7	54.56	0.11	70	72	300	0	100	0	6.21	1.55	53.96	0.11
1	D19	66	168	1.68	60	21.2585	0	0	0	0	225	175	140	1600	500	430	0	65	220	56	71	300	0	0	0	0.7	1.18	25.38	0.1	61	97	650	0	500	0	2.53	0.81	23.67	1.28	62	70	450	0	0	0	4.89	1.06	25.31	1.17
1	D20	69	161	1.61	59	22.7615	1	0	1	1	285	240	170	3450	150	300	40	44	240	68	46	600	0	0	8	1.25	0.82	58.02	0.92	68	71	1300	120	50	8	1.65	1.28	57.61	0.38	66	57	750	60	50	16	3.79	0.72	54.46	0.45
1	D21	61	179	1.79	78	24.3438	0	0	0	0	225	170	136	2150	200	275	16	20.8	220	62	59	600	0	0	6	0.41	0.42	15.67	0.45	59	97	1300	75	100	10	9.08	0.39	14.64	0.52	61	76	150	200	100	0	9.38	0.4	15.47	0.52
1	D22	72	172	1.72	68	22.9854	1	0	0	0	218	166	126	1900	400	90	24	41.3	218	62	65	250	0	0	8	2.19	1.05	48.52	0.5	63	78	1400	55	200	8	4.19	1.38	44.13	0.48	63	64	250	35	200	0	9.24	1.27	42.41	0.45
1	D23	67	168	1.68	72	25.5102	1	0	0	0	220	167	134	1900	400	300	24	40.1	210	61	71	350	0	0	0	8.64	1.52	16.73	0.43	70	67	850	150	300	14	7.68	1.03	20.12	0.26	66	62	300	30	100	6	10.47	1.62	20.35	0.23
1	D24	58	169	1.69	58	20.3074	0	0	0	0	250	195	155	2000	600	260	32	63.2	230	68	58	550	0	0	8	0.63	0.81	50.12	0.23	79	86	700	0	300	16	2.65	0.83	47.36	0.2	80	90	700	110	300	0	13.89	0.87	44.2	0.21
1	D25	67	160	1.6	72	28.125	1	0	0	0	200	144	110	1400	50	90	20	34.3	190	82	65	550	0	0	8	1.47	0.83	25.99	0.19	76	72	550	80	50	12	5.21	1.27	26.02	0.62	69	64	100	10	0	0	7.38	1.46	25.73	0.62
[truncated: 7 more columns]
